# Supplementary material for: Psychological Features of Fibromyalgia in the Psychological Health Services
Source: Behav Sci (Basel). 2024 Nov 1;14(11):1016. doi: 10.3390/bs14111016 (PMC11591246; doi:10.3390/bs14111016)
Supplement: Supplementary file 1 [file behavsci-14-01016-s001.zip]

Archive with 1 entries (1 files):
- behavsci-3091571-supplementary.pdf
